# Supplementary material for: Type I interferon signature and cycling lymphocytes in macrophage activation syndrome
Source: J Clin Invest. 2023 Nov 15;133(22):e165616. doi: 10.1172/JCI165616 (PMC10645381; doi:10.1172/JCI165616)
Supplement: Supporting data values [file jci-133-165616-s027.xlsx]

## Sheet: Figure 1
F	Kim et al.					Rice et al.					Kirou et al.					G	Ayers et al.
	CTRL	SD	MAS	SLE		CTRL	SD	MAS	SLE		CTRL	SD	MAS	SLE			CTRL	SD	MAS	SLE
	-0.25	-0.63606	4.02789	1.77057		-0.48971	-0.44821	5.90871	4.67809		-0.09364	-0.5399	4.10864	3.779			0.034038	-0.64749	2.63861	-0.84528
	0.857778	0.336986	12.5538	5.27283		0.326005	-0.13548	11.8431	10.0276		1.23711	0.53388	14.3333	3.8859			0.041823	-0.1474	0.216813	-0.36783
	-0.55123	0.513135	0.806463	5.19545		-0.517	0.383571	0.407699	14.624		-0.86413	0.78634	-0.2639	5.44093			-0.1204	0.450353	0.541662	-0.32504
	-0.53551	-0.44957	11.1192	4.15879		-0.31365	-0.36319	10.9428	5.7977		-0.46276	-0.30322	14.0949	7.43379			-0.75163	-0.22385	1.06883	-0.54439
	-0.36904	-0.31682	17.0058	4.16133		-0.56194	-0.28341	10.0587	6.20654		-0.40768	-0.31682	11.1913	3.73467			-0.41814	-0.30247	8.02002	0.374489
	-0.49391	0.545877	4.19245	17.4957		-0.34068	0.031246	4.74199	22.1051		-0.66776	0.088465	4.19245	24.7996			-0.71606	0.493759	0.964154	-0.10253
	-0.08406	0.631173	1.01639	4.0906		0.365745	0.369544	1.86997	3.00338		1.13899	0.09547	-0.24526	3.86136			-0.56435	-0.39327	10.8296	-0.2968
	-0.33036	1.8623	4.08083	3.93557		-0.36214	2.91889	3.7605	10.8302		-0.33036	3.70225	3.44016	7.70805			-0.16238	1.13708	2.37161	-0.49317
	0.457956	-0.19742	0.527062			0.556345	-0.25431	0.047856			0.281244	-0.39015	0.756256				0.453393	-0.21114	-0.54234
	0.084955	-0.50396	16.8024			0.253739	-0.5889	21.8568			-0.24932	0.060803	16.2051				0.241504	0.118657	8.52569
	1.25092					0.857128					0.703268						0.568323
	-0.68861					-0.63281					-0.4817						-0.70591
	0.603506					0.218331					0.096002						-0.20033
	-0.54524					-0.28927					-0.18919						0.772644
	-0.31646					-0.40968					-0.07154						-0.16496
	-0.52024					-0.53667					-0.58725						-0.58328
	-0.30556					-0.34322					-0.48572						0.179902
	-0.29645					-0.21343					0.049191						-0.3007
H

## Sheet: Figure 2
D	HC	SD	MAS
	0.147306	0.512821	0.757946
	0.290416	0.408789	3.43157
	0.178571	1.07103	3.20316
	0.141643	1.48221	1.41844
	0.537779	0.423089	6.54676
		0.186509	13.1524
		0.448895	2.0595
		0.458716	9.73937
		0.616419	5.66802
		0.148313

## Sheet: Figure 3
G	Naive CD4+ T	Memory CD4+ T	Naive CD8+ T	Memory CD8+ T	γδT	NK	Naive B	Memory B	CD14+ Mono	CD16+ Mono	cDC	pDC	Plasma Cell	Cycling CD4+T	Cycling CD8+T	Cycling NK	Cycling (all cells)
	0.004352	0.088449	0.003189	0.125118	0	0.107694	0.00394	0	0.043237	0	0	0	0.031319	0.529182	0.668965	0.271639	0.562195
	0.001704	0.113062	0.007109	0.355296	0	0.185279	0	0	0.08556	0	0	0	0	0.526007	0.871485	0.332346	0.705505
	0.016421	0.177721	0.005557	0.393814	0.011768	0.274377	0	0.011768	0.178854	0.013118	0	0	0	1.07859	0.817313	0.278923	0.886567
	0.013678	0.075515	0.009776	0.200709	0	0.148522	0.015837	0	0.158265	0	0	0	0	0.733157	1.71556	0.577407	1.61225
	0.006981	0.602413	0	0.49528	0	0.373491	0.008287	0	0.378123	0	0	0	0	0.889129	1.09758	0.549511	0.946874
	0.128887	0.374476	0	0.309443	0	0.182079	0	0	0.244735	0	0.043145	0	0	0.621713	0.622451	0.13475	0.652272
	0	0.027083	0.010394	0.170706	0	0.097643	0	0	0.063322	0	0	0	0	0.235088	0.370976	0.079378	0.235558
	0	0.522504	0.012722	0.34396	0	0.471195	0	0	0.335564	0	0	0	0	0.94783	0.796562	0.413403	0.970628
	0	0.079317	0	0.136679	0	0.075547	0.003461	0	0.052053	0	0	0	0	0.198255	0.592647	0.100622	0.342074

## Sheet: Figure 4
A	Control	nsJIA	Inactive SD	Active SD	MAS		B	Control	nsJIA	Inactive SD	Active SD	MAS		C	Control	nsJIA	Inactive SD	Active SD	MAS		E		MAS							Remission
	1.1	1	1.7	10.8	9			0.4	2.1	1.7	6.7	4.5			6.2	1.5	3.2	5.2	5.1			CD8+T	9	34.4	10.9	35.3	21.1	30.5	54.2	0.9	1	0.6	2.3	4.6	6.4	9.3
	3	2.3	2.4	1	34.4			0.6	0.7	0.6	1	16.3			1.1	1.5	2.8	2.5	6.8			CD4+T	4.5	16.3	5.6	17	8	10.1	21.1	1.2	4.5	2.5	2	1	1	2.8
	0.4	2.3	0	2.1	44.2			0.3	1.7	0.3	3.1	28			1.5	5.7	0	1	14			NK	5.1	14.3	20.9	17.6	15.8	20.5		1.1	0.5	1.3	2	1.9	3
	1.4	0.7	1.1	2.1	10.9			0.4	0.5	1.3	0.8	5.6			3.8	0.6	2.2	1.4	21
	0.6	3.1	1.2	0.9	17			0.3	3.8	1	0.3	4.6			0	3.3	1.6	3.5	10.5
	3.1	0.9	1.3	1.6	35.3			0.7	0.6	1	0.9	17			0	7.2	2.2	1.2	15.8
	2.1	1	4.2	0.8	21.1			1.5	1.9	1.5	3	8			2.1	2.5	2.5	12.7	20.9
	1.7	0.3	0.8	2	30.5			0.5	0.5	0.6	1	10.1			0.7	0	1.3	1.9	17.6
	1.4	0.6	0.4	7.4	54.2			0.8	0.6	0.8	1.6	20.2			5.5	3.5	2	6.6	16
	0.7	0.2	1.4	8.2				0	0.2	4.2	4				1.9	0.8	2.7	9
		0.2	0.4	0.3					0.1	0.3	0.3					0	0.3	0.3
		0.4							1							0.9
		2.5							0.4							2.3
		0.7							0.3							2.9
		0.4							1.1							4.5
		0.2							0.3							0
		0.9							0.4							0.5
		0.1							0.2							0.8

## Sheet: Figure 5
A
	HC-children	SD-MAS	SLE	MIS-C	KD	Viral infection	JDM	HC-adult	other MAS
	1.1	9	0.4	3.6	0.4	0.7	1.2	2.4	16.3
	3	34.4	7	4.9	1.5	17.7	3.6	0.6	59
	0.4	44.2	0.7	3.3	2.9	8.8	0.2	1.2	25.8
	1.4	10.9	3.9	8.9	10	2.3	3.8	1.5	18.2
	0.6	17	1.4	3.5	0.1	3.8	1.8	1.4	57.3
	3.1	35.3	1	7.6	10.7	6.3	5.8	2.1
	2.1	21.1	3.8	4.1	0	1.8	0.6	1.2
	1.7	30.5	3.3	13.2	2.4	0.4	3.7	1.1
	1.4	54.2	0.5	21.6	1.7	11.8	0.6	2.5
	0.7			3.1	1.8	3.4	0.1
				3.6		0.5	5.6
				8.6		11.6
				5.3		2
				14.9		2.8
				9.8		19.2
				0.9		1.5
				9.3		1.2
				4.9		0.4
				6.6
				3.9
				8.5
B
	HC-children	SD-MAS	SLE	MIS-C	KD	Viral infection	JDM	HC-adult	other MAS
	0.4	4.5	0.4	2.6	0.3	0.6	0.9	0.5	1.5
	0.6	16.3	0.7	1.3	3.3	1.1	1.7	0.2	7.5
	0.3	28	0.9	1.1	0.8	0.8	0.1	1.2	4.8
	0.4	5.6	0.9	7.4	1.3	1	3.9	0.8	7.8
	0.3	4.6	0.7	3	0.2	0.7	0.4	0.8	18.4
	0.7	17	0.4	1.6	16.3	1	1	0.8
	1.5	8	3.1	4.2	1.8	1.6	0.4	1.5
	0.5	10.1	0.4	8	0.1	0.6	3.7	0.5
	0.8	20.2	0.3	20.1	0.5	0.6	0.2	1.7
	0			1.1	7.8	0.8	0.2
				3.5		0.2	2.1
				17.6		1.6
				1.4		1.5
				13.8		0.4
				5.3		2.2
				1.2		0.5
				3.4		0.7
				3.6		0.4
				4.5
				2.3
				2.3
C
	HC-children	MAS	SLE	MIS-C	KD	Viral infection	JDM	HC-adult	other MAS
	6.2	4.5	2.9	11.5	5	0.7	4.1	2.3	10
	1.1	16.3	4.3	13.2	3.7	6	12.8	1.5	21.3
	1.5	28	0.7	3.3	12.7	10.1	2.6	1.3	7.8
	3.8	5.6	1.6	13.2	5.4	2.2	10.8	2.6	22.2
	0	4.6	0.6	1.4	2	4.5	0.9	2.6	12.5
	0	17	0.2	1.9	13.9	5.8	3.3	4.1
	2.1	8	5.2	5.3	1.2	5.4	0.9	1.8
	0.7	10.1	1	11.6	11.1	1.1	12.2	1.7
	5.5	16.6	8	12	16.6	13.5	1.1	6.3
	1.9			5.7	13.5	8.6	0
				4.8		9.5	12.5
				14.1		6.8
				11.3		1.6
				11.9		2.2
				3.4		10.4
				6.8		3
				11.6		2.6
				9		7.7
				7.4
				1
				12.2

## Sheet: Figure 6
B	CD8+ T					CD4+ T					NK
	PBS	IFN-α2	IL-15	IFN-α2 + IL-15		PBS	IFN-α2	IL-15	IFN-α2 + IL-15		PBS	IFN-α2	IL-15	IFN-α2 + IL-15
	0.85	13.6	4.85	23.95		1.5	3.1	3.7	4.6		0.8	3.3	1.5	11
	2.4	12.35	7.5	25		3.2	5.8	4.6	11.6		2	4.8	7.5	17.5
	3	9.35	20.05	24.65		4.7	7.3	8.2	16		0.7	3.6	3	13.2
	0.1	1.2	1.4	3.35		3.2	2.3	7.9	7.8		1.9	5.1	9.9	21.6
	2.5	3.8	6.4	9.1		1.3	5	3.7	3.9		2	3.3	10.6	20.3
C	Controls	nsJIA	inactive SD	active SD	MAS
	9.88	21.29	5.89	10.97	27.42
	9.66	16.21	6.63	18.11	15.28
	11.48	8.91	9.84	4.83	40.23
	8.64	5.69	12.83	4.7	28.77
	8.86	7.41	22.66	21.4	44.37
	11.68	4.41	10.25	20.34	9.71
	9.78	3.18	8.53	10.29	6.8
	8.4	7.67	19.79	7.7	18
	15.49	10.22	6.95	9.91	41.32
	9.34	10.47	8.26	12.4	14.66
	8.5		14.98	5.52	37.49
	5.04
	5.73
	7.64
	4.54
	4.07
	8.91
	10.27
	6.95
E
		DMSO							Ruxolitinib
	CD8+T	12	12.3	10.3	5.5	8.9			2.7	1.3	0.7	2	0.5
	CD4+T	2.6	4.1	2.5	1.8	10.2			0.2	0.8	0.3	0	1.1
	NK*	11.5	17.1	4.7	4.2				2.1	1.8	0.8	1.8
		DMSO							Tofacitinib
	CD8+T	5.2	7.1	7.3	11.6	16.3	14.8		1.2	3.8	1.7	3.4	2.5	1.7
	CD4+T	2.1	2.9	2.2	5	7.9	5		0.6	1.9	2	2.5	0.9	1.8
	NK*		5.3	2.6	13.1	19.3	10.3			2	1.1	6.1	1.3	2.9
		DMSO							Rapamycin
	CD8+T	7.1	7.3	3	16.3	14.8			5	3	1.7	6.2	3.4
	CD4+T	2.9	2.2	2	7.9	5			2	2	2	2.7	1.7
	NK	5.3	2.6	2.5	19.3	10.3			2.2	2.5	1.7	6.3	2.1
	*NK cells were not quantified for one subject due to low expression of CD56, a marker used to discriminate NK cells from other lymphocytes.

## Sheet: Supp Figure 1
B	Cui et al.					C		IFN-α2		IFN-γ			D	CTRL	SD	MAS
	CTRL	SD	MAS	SLE			0	0.154	0	0	0.4			5.01089	9.94272	16.5
	0.002541	-0.7228	1.68374	-0.57219			0.1	12.55	12.3	0.28	0.4			7	6.5	11.5
	0.086183	-0.46645	0.192947	0.082512			1	21.97	23.28	0.36	0.4			8	11	16.25
	-0.25903	-0.45881	0.89857	-0.54261			10	29.23	30.31	1.7	1.94			4.75	4	7.25
	-0.61411	-0.49537	0.077503	-0.60061										6.5	1	3.25
	-0.26961	-0.47663	-0.57219	-0.28041										2	5	14
	-0.57219	0.055397	-0.57219	-0.30717										5.25	4.25	4.25
	-0.55651	-0.38427	3.08859	-0.53844										3	3	11
	-0.00564	-0.51604	1.49498	-0.57379										2.5	2.75	5
	0.377544	-0.50913	-0.21604											1	3	16
	-0.02659	-0.08338	1.88805												2.75	7.5
	0.56303														10.25
	-0.57219
	-0.12769
	0.235934
	-0.06018
	-0.58488
	0.17058
	-0.55096

## Sheet: Supp Figure 2
B	Naive CD8+ T				Memory CD8+ T				Naïve CD4+ T				Memory CD4+ T				gdT				CD14+ Mono				CD16+ Mono
	HC	SD	MAS		HC	SD	MAS		HC	SD	MAS		HC	SD	MAS		HC	SD	MAS		HC	SD	MAS		HC	SD	MAS
	10.4167	10.7692	27.7017		19.5918	18.8718	7.31051		12.8577	11.3846	8.48411		10.2904	8.82051	11.0269		7.2601	5.33333	0.342298		8.01768	23.7949	5.94132		0.652357	4	2.46944
	9.36593	32.8053	12.9189		19.1917	21.8191	4.11789		11.5198	9.24885	22.6887		10.7938	6.13183	15.9467		8.68829	1.73735	0.484457		7.67183	3.11702	10.2543		0.701839	0.562085	0.363343
	13.6225	12.4859	23.1681		35.9949	12.2886	14.6117		3.90306	10.6821	3.37867		15.7143	6.98985	20.1404		0.918367	4.90417	0.745941		4.51531	5.27058	2.06231		1.60714	0.366404	2.23782
	8.95184	12.4506	23.5536		35.6374	7.26285	6.86823		6.60057	1.58103	8.54797		15.7224	17.3419	17.4319		2.15298	2.91502	9.36917		5.69405	8.39921	0.597238		1.89802	0.988142	0
	8.87335	12.0882	1.79856		39.6074	8.34089	22.2302		15.488	24.3276	13.0216		5.78112	9.91236	10.9352		4.6249	1.60169	1.58273		1.04867	2.90118	14.3165		0.242001	0.362647	0.57554
		19.1483	4.07098			5.16009	21.6075			29.7793	3.65345			4.56947	14.7182			0.808206	0.104384			2.95306	1.35699			0.155424	0
		23.1699	7.74218			9.59945	19.0313			3.10773	13.0435			10.4972	9.07704			3.41851	5.22502			17.1271	19.1457			0.89779	0.266972
		10.6881	14.2661			7.98165	44.9931			17.6606	4.52675			3.62385	2.88066			1.19266	1.09739			22.6147	11.5226			1.46789	0
		24.0964	7.96221			12.2443	8.90688			4.39899	4.25101			13.7574	12.753			0.280191	2.49663			10.227	8.43455			0.672457	1.68691
		8.75046				8.8617				20.838				9.12125				5.93252				0.815721				2.29885
	NK				Naive B				Memory B				Plasma Cell				pDC				cDC
	HC	SD	MAS		HC	SD	MAS		HC	SD	MAS		HC	SD	MAS		HC	SD	MAS		HC	SD	MAS
	11.8056	2.35897	13.6675		7.99663	9.1282	14.3276		7.7862	3.48718	3.74083		0.147306	0.205128	0.0978		0.252525	0.205128	0.07335		0.210438	0.205128	0
	13.1413	12.9791	10.4562		7.74443	7.4604	13.2822		7.79284	2.09504	3.51231		0.266215	0.051099	1.21114		0.145208	0.153296	0.444086		0.096805	0.102197	0.040371
	7.95918	6.67982	12.7688		8.82653	25.3382	5.48486		4.4898	11.6404	7.02062		0.076531	0.11274	0.219395		0.076531	0.11274	0.307152		0.510204	0.281849	0
	8.6119	15.0198	5.93505		6.8272	23.3696	15.8641		5.12748	7.16403	3.91937		0.056657	0.247036	0.223964		0.226629	0.197629	0.111982		0.368272	0.098814	0
	10.7825	15.6241	15.5396		8.49691	15.8658	9.35252		2.74267	6.61831	1.43885		0	0.241765	0		0.242001	0.090662	0.359712		0.134445	0.090662	0
		11.7812	17.3278			21.1377	3.34029			3.04632	3.13152			0.124339	0.939457			0.155424	0.939457			0.248679	0
		11.4986	18.1922			13.3287	2.78413			1.86464	1.52555			0.103591	0.152555			0.103591	0.152555			0.725138	0
		4.17431	7.40741			27.2477	0.274348			1.74312	0.137174			0.091743	0			0.412844	0.274348			0	0.548697
		7.84534	10.3914			18.4646	32.0513			4.76324	3.4413			0.056038	0			0.336229	0.404858			0.532362	0.202429
		8.37968				21.9874				10.9381				0.037078				0.556174				0.074157

## Sheet: Supp Figure 5
E		CD4+ T								CD8+ T								NK
	Control	0.4	0.5	0.7	0.6	1.8				0.5	0.9	0.8	0.9	0.7				1	4.3	1.3	6.6	4.7
	SD	1.3	4.5	9.6	6.2	3.2	1.3	3.3	1.1	3.3	0.9	2.7	2.8	3	1.4	1.1	2.1	2.2	4.7	4.3	2.8	1.7	2.7	4.6
	MAS	9	34.4	44.2	10.9	17				4.5	16.3	28	5.6	4.6				15.8	20.9	17.6	16.4

## Sheet: Supp Figure 6
B		0	1	10	100	ng/mL		C	CD8+ T						D
	IL-1b	1	1.1	1.1	1.2				PBS	IFN-α2 + IL-15	IL-18	IFN-α2 + IL-15 + IL-18			CD8+ T		PBS					Pre-IL-18						E	Controls	MAS	SLE	Viral infection
	IL-4	1.65	1.86667	1.95	1.85				0.85	23.95	1.6	20.05				Unstimulated	0.7	1.2	2.9	2.4	5.4	1.4	0.6	2.9	2.9	6			8.8	27.42	16.5	8.17
	IL-6	1	1.4	1.5	1.2				2.4	25	1.8	26.3				IFN-α2 + IL-15	9.9	6.8	9.3	14.2	19.9	9.6	3.5	7.2	14	26.2			8.8	15.28	19.1	5.61
	IL-18	1	1.5	1.6	1.3				3	24.65	3.3	38.55																	8.6	40.23	16.9	6.68
	IL-27	1	1.5	0.5	1.6				0.1	3.35	0.3	3.25																	9	28.77	19.7	9.31
	TNF	1	2.25	1.9	2.35										CD4+ T		PBS					Pre-IL-18							7.6	44.37	19.7	10.91
	IL-12	1	1.6	1.2	2.6				CD4+ T							Unstimulated	0.9	1	3.5	2	2.5	2.3	1	4.8	2.1	4.1			10	9.71	17.1	14.56
	IL-15	1	1.6	3.2	8.6				PBS	IFN-α2 + IL-15	IL-18	IFN-α2 + IL-15 + IL-18				IFN-α2 + IL-15	6.5	2.5	7.3	5.2	8.7	6.4	2.5	6.5	4.96	12.9			10.1	6.8	10.1	12.79
	IFN-a	1.6	2.63333	5.33333	4.06667				1.5	4.6	1	3.2																	8.4	18	21.2	9.46
	IFN-g	1	1.9	1.95	1.5				3.2	11.6	3.6	9.4																	12.3	41.32	11	20.46
									4.7	16	5.8	10.9			NK		PBS					Pre-IL-18							8.1	14.66	22.3	18.38
									3.2	7.8	2.1	12.1				Unstimulated	1.1	0.6	3.1	2.7	3.3	3	0.8	5	1.5	2.4			11	37.49		11.13
																IFN-α2 + IL-15	3.1	4.2	9.7	7.4	14.8	2.8	3.6	8.3	8.6	14.4			8.8			16.37
									NK																				10.3			13.08
									PBS	IFN-α2 + IL-15	IL-18	IFN-α2 + IL-15 + IL-18																	12.1			12.76
									0.8	11	1.1	11.6																	11.3			18.29
									2	17.5	2.4	15.2																	10.6			16.6
									0.7	13.2	0.2	19.7																	9.6			9.79
									1.9	21.6	1.8	21.2																	7.1
																													9.9
																													11.2
																													12
																													10.6
																													10.4
																													7.7
																													8.4

[truncated: 1 more sheets: Supp Figure 8]
